# Supplementary material for: Ranking of Risk Factors Leading to Uterine Scar Defect—Systematic Online Review
Source: J Clin Med. 2025 Jun 26;14(13):4551. doi: 10.3390/jcm14134551 (PMC12249996; doi:10.3390/jcm14134551)
Supplement: Supplementary file 1 [file jcm-14-04551-s001.zip]

Archive with 1 entries (1 files):
- jcm-3638290-supplementary.pdf
